# Supplementary material for: Understanding health care-seeking behaviour of the tribal population in India among those with presumptive TB symptoms
Source: PLoS One. 2021 May 20;16(5):e0250971. doi: 10.1371/journal.pone.0250971 (PMC8136700; doi:10.1371/journal.pone.0250971)
Supplement: S2 Appendix — (TXT) [file pone.0250971.s002.txt]

------------------------------------------------------------------------------------------------------
SLNO                                                                                       (unlabeled)
------------------------------------------------------------------------------------------------------

                  type:  numeric (double)

                 range:  [1,81599]                    units:  1
         unique values:  74,532                   missing .:  0/74,532

                  mean:   40568.5
              std. dev:   24082.9

           percentiles:        10%       25%       50%       75%       90%
                              7984   19626.5   38984.5   62267.5     74105

------------------------------------------------------------------------------------------------------
RAge                                                                                       (unlabeled)
------------------------------------------------------------------------------------------------------

                  type:  numeric (float)
                 label:  RAge

                 range:  [1,3]                        units:  1
         unique values:  3                        missing .:  0/74,532

            tabulation:  Freq.   Numeric  Label
                        38,390         1  15-34
                        22,973         2  35-54
                        13,169         3  >=55

------------------------------------------------------------------------------------------------------
Gender                                                                                          Gender
------------------------------------------------------------------------------------------------------

                  type:  numeric (double)
                 label:  N_SEX

                 range:  [0,1]                        units:  1
         unique values:  2                        missing .:  0/74,532

            tabulation:  Freq.   Numeric  Label
                        39,000         0  Female
                        35,532         1  Male

------------------------------------------------------------------------------------------------------
BMI                                                                                        (unlabeled)
------------------------------------------------------------------------------------------------------

                  type:  numeric (double)
                 label:  BMI

                 range:  [0,1]                        units:  1
         unique values:  2                        missing .:  0/74,532

            tabulation:  Freq.   Numeric  Label
                        53,961         0  18.5000
                        20,571         1  18.4999

------------------------------------------------------------------------------------------------------
Education                                                                                  (unlabeled)
------------------------------------------------------------------------------------------------------

                  type:  numeric (float)
                 label:  Education

                 range:  [0,1]                        units:  1
         unique values:  2                        missing .:  0/74,532

            tabulation:  Freq.   Numeric  Label
                        42,884         0  Literate
                        31,648         1  Illiterate

------------------------------------------------------------------------------------------------------
Occupation                                                                                 (unlabeled)
------------------------------------------------------------------------------------------------------

                  type:  numeric (float)
                 label:  y1n0

                 range:  [0,1]                        units:  1
         unique values:  2                        missing .:  0/74,532

            tabulation:  Freq.   Numeric  Label
                         9,888         0  No
                        64,644         1  Yes

------------------------------------------------------------------------------------------------------
Smoking                                                                                    (unlabeled)
------------------------------------------------------------------------------------------------------

                  type:  numeric (float)
                 label:  y1n0

                 range:  [0,1]                        units:  1
         unique values:  2                        missing .:  0/74,532

            tabulation:  Freq.   Numeric  Label
                        66,803         0  No
                         7,729         1  Yes

------------------------------------------------------------------------------------------------------
Alcohol                                                                                    (unlabeled)
------------------------------------------------------------------------------------------------------

                  type:  numeric (float)
                 label:  y1n0

                 range:  [0,1]                        units:  1
         unique values:  2                        missing .:  0/74,532

            tabulation:  Freq.   Numeric  Label
                        59,499         0  No
                        15,033         1  Yes

------------------------------------------------------------------------------------------------------
DrugAbuse                                                                                  (unlabeled)
------------------------------------------------------------------------------------------------------

                  type:  numeric (float)
                 label:  y1n0

                 range:  [0,1]                        units:  1
         unique values:  2                        missing .:  0/74,532

            tabulation:  Freq.   Numeric  Label
                        69,584         0  No
                         4,948         1  Yes

------------------------------------------------------------------------------------------------------
Diabetes                                                                                   (unlabeled)
------------------------------------------------------------------------------------------------------

                  type:  numeric (float)
                 label:  y1n0

                 range:  [0,1]                        units:  1
         unique values:  2                        missing .:  0/74,532

            tabulation:  Freq.   Numeric  Label
                        73,755         0  No
                           777         1  Yes

------------------------------------------------------------------------------------------------------
BP                                                                                         (unlabeled)
------------------------------------------------------------------------------------------------------

                  type:  numeric (float)
                 label:  y1n0

                 range:  [0,1]                        units:  1
         unique values:  2                        missing .:  0/74,532

            tabulation:  Freq.   Numeric  Label
                        72,586         0  No
                         1,946         1  Yes

------------------------------------------------------------------------------------------------------
HIV                                                                                        (unlabeled)
------------------------------------------------------------------------------------------------------

                  type:  numeric (float)
                 label:  y1n0

                 range:  [0,1]                        units:  1
         unique values:  2                        missing .:  0/74,532

            tabulation:  Freq.   Numeric  Label
                        73,629         0  No
                           903         1  Yes

------------------------------------------------------------------------------------------------------
Asthma                                                                                     (unlabeled)
------------------------------------------------------------------------------------------------------

                  type:  numeric (float)
                 label:  y1n0

                 range:  [0,1]                        units:  1
         unique values:  2                        missing .:  0/74,532

            tabulation:  Freq.   Numeric  Label
                        72,888         0  No
                         1,644         1  Yes

------------------------------------------------------------------------------------------------------
Malaria                                                                                    (unlabeled)
------------------------------------------------------------------------------------------------------

                  type:  numeric (float)
                 label:  y1n0

                 range:  [0,1]                        units:  1
         unique values:  2                        missing .:  0/74,532

            tabulation:  Freq.   Numeric  Label
                        68,621         0  No
                         5,911         1  Yes

------------------------------------------------------------------------------------------------------
TBKnowledgeScore                                                                           (unlabeled)
------------------------------------------------------------------------------------------------------

                  type:  numeric (float)

                 range:  [0,23]                       units:  1
         unique values:  24                       missing .:  0/74,532

                  mean:   3.23554
              std. dev:   4.18496

           percentiles:        10%       25%       50%       75%       90%
                                 0         0         0         6        10

------------------------------------------------------------------------------------------------------
TBKnowledge                                                                                (unlabeled)
------------------------------------------------------------------------------------------------------

                  type:  numeric (float)
                 label:  y1n0

                 range:  [0,1]                        units:  1
         unique values:  2                        missing .:  0/74,532

            tabulation:  Freq.   Numeric  Label
                        53,193         0  No
                        21,339         1  Yes

------------------------------------------------------------------------------------------------------
Knowledge                                                                                  (unlabeled)
------------------------------------------------------------------------------------------------------

                  type:  numeric (float)
                 label:  Knowledge

                 range:  [0,2]                        units:  1
         unique values:  3                        missing .:  0/74,532

            tabulation:  Freq.   Numeric  Label
                        36,130         0  Not Heard about TB
                        17,063         1  Low Knowledge =<6
                        21,339         2  Good Knowledge >6

------------------------------------------------------------------------------------------------------
LongDistance                                                              Q30A accessing prob distance
------------------------------------------------------------------------------------------------------

                  type:  numeric (double)
                 label:  y1n0

                 range:  [0,1]                        units:  1
         unique values:  2                        missing .:  0/74,532

            tabulation:  Freq.   Numeric  Label
                        49,296         0  No
                        25,236         1  Yes

------------------------------------------------------------------------------------------------------
PoorAttitude                                                                        Q30B poor attitude
------------------------------------------------------------------------------------------------------

                  type:  numeric (double)
                 label:  y1n0

                 range:  [0,1]                        units:  1
         unique values:  2                        missing .:  0/74,532

            tabulation:  Freq.   Numeric  Label
                        63,264         0  No
                        11,268         1  Yes

------------------------------------------------------------------------------------------------------
LackServices                                                                     Q30C lack of services
------------------------------------------------------------------------------------------------------

                  type:  numeric (double)
                 label:  y1n0

                 range:  [0,1]                        units:  1
         unique values:  2                        missing .:  0/74,532

            tabulation:  Freq.   Numeric  Label
                        67,558         0  No
                         6,974         1  Yes

------------------------------------------------------------------------------------------------------
NoHealthWorker                                                                           Q30D absentee
------------------------------------------------------------------------------------------------------

                  type:  numeric (double)
                 label:  y1n0

                 range:  [0,1]                        units:  1
         unique values:  2                        missing .:  0/74,532

            tabulation:  Freq.   Numeric  Label
                        69,153         0  No
                         5,379         1  Yes

------------------------------------------------------------------------------------------------------
Expenditure                                                                             Q30E fee/money
------------------------------------------------------------------------------------------------------

                  type:  numeric (double)
                 label:  y1n0

                 range:  [0,1]                        units:  1
         unique values:  2                        missing .:  0/74,532

            tabulation:  Freq.   Numeric  Label
                        50,595         0  No
                        23,937         1  Yes

------------------------------------------------------------------------------------------------------
HeardTB                                                                                Q32 Heard of TB
------------------------------------------------------------------------------------------------------

                  type:  numeric (double)
                 label:  y1n0

                 range:  [0,1]                        units:  1
         unique values:  2                        missing .:  0/74,532

            tabulation:  Freq.   Numeric  Label
                        36,130         0  No
                        38,402         1  Yes

------------------------------------------------------------------------------------------------------
TBCurable                                                                               Q33 TB curable
------------------------------------------------------------------------------------------------------

                  type:  numeric (double)
                 label:  y1n0

                 range:  [0,1]                        units:  1
         unique values:  2                        missing .:  0/74,532

            tabulation:  Freq.   Numeric  Label
                        46,747         0  No
                        27,785         1  Yes

------------------------------------------------------------------------------------------------------
AnygetTB                                                                                  Q34A ANYBODY
------------------------------------------------------------------------------------------------------

                  type:  numeric (byte)
                 label:  y1n0

                 range:  [0,1]                        units:  1
         unique values:  2                        missing .:  0/74,532

            tabulation:  Freq.   Numeric  Label
                        53,788         0  No
                        20,744         1  Yes

------------------------------------------------------------------------------------------------------
kOrganism                                                                         Q35A TB CAUSED MICRO
------------------------------------------------------------------------------------------------------

                  type:  numeric (byte)
                 label:  y1n0

                 range:  [0,1]                        units:  1
         unique values:  2                        missing .:  0/74,532

            tabulation:  Freq.   Numeric  Label
                        69,362         0  No
                         5,170         1  Yes

------------------------------------------------------------------------------------------------------
kAir                                                                                Q36A TB SPREAD AIR
------------------------------------------------------------------------------------------------------

                  type:  numeric (byte)
                 label:  y1n0

                 range:  [0,1]                        units:  1
         unique values:  2                        missing .:  0/74,532

            tabulation:  Freq.   Numeric  Label
                        56,127         0  No
                        18,405         1  Yes

------------------------------------------------------------------------------------------------------
ksCough                                                                             Q37A TB SYMP COUGH
------------------------------------------------------------------------------------------------------

                  type:  numeric (byte)
                 label:  y1n0

                 range:  [0,1]                        units:  1
         unique values:  2                        missing .:  0/74,532

            tabulation:  Freq.   Numeric  Label
                        49,014         0  No
                        25,518         1  Yes

------------------------------------------------------------------------------------------------------
ksExpectoration                                                                           Q37B EXPECTO
------------------------------------------------------------------------------------------------------

                  type:  numeric (byte)
                 label:  y1n0

                 range:  [0,1]                        units:  1
         unique values:  2                        missing .:  0/74,532

            tabulation:  Freq.   Numeric  Label
                        66,022         0  No
                         8,510         1  Yes

------------------------------------------------------------------------------------------------------
ksChestPain                                                                            Q37C CHEST PAIN
------------------------------------------------------------------------------------------------------

                  type:  numeric (byte)
                 label:  y1n0

                 range:  [0,1]                        units:  1
         unique values:  2                        missing .:  0/74,532

            tabulation:  Freq.   Numeric  Label
                        65,642         0  No
                         8,890         1  Yes

------------------------------------------------------------------------------------------------------
ksBldSputum                                                                         Q37D BLOOD IN SPUT
------------------------------------------------------------------------------------------------------

                  type:  numeric (byte)
                 label:  y1n0

                 range:  [0,1]                        units:  1
         unique values:  2                        missing .:  0/74,532

            tabulation:  Freq.   Numeric  Label
                        66,060         0  No
                         8,472         1  Yes

------------------------------------------------------------------------------------------------------
ksWeightLoss                                                                          Q37E WEIGHT LOSS
------------------------------------------------------------------------------------------------------

                  type:  numeric (byte)
                 label:  y1n0

                 range:  [0,1]                        units:  1
         unique values:  2                        missing .:  0/74,532

            tabulation:  Freq.   Numeric  Label
                        67,962         0  No
                         6,570         1  Yes

------------------------------------------------------------------------------------------------------
ksLossAppet                                                                         Q37F LOSS OF APPET
------------------------------------------------------------------------------------------------------

                  type:  numeric (byte)
                 label:  y1n0

                 range:  [0,1]                        units:  1
         unique values:  2                        missing .:  0/74,532

            tabulation:  Freq.   Numeric  Label
                        71,397         0  No
                         3,135         1  Yes

------------------------------------------------------------------------------------------------------
ksFever                                                                                     Q37G FEVER
------------------------------------------------------------------------------------------------------

                  type:  numeric (byte)
                 label:  y1n0

                 range:  [0,1]                        units:  1
         unique values:  2                        missing .:  0/74,532

            tabulation:  Freq.   Numeric  Label
                        67,440         0  No
                         7,092         1  Yes

------------------------------------------------------------------------------------------------------
ksShortBreath                                                                    Q37H SHORTNESS BREATH
------------------------------------------------------------------------------------------------------

                  type:  numeric (byte)
                 label:  y1n0

                 range:  [0,1]                        units:  1
         unique values:  2                        missing .:  0/74,532

            tabulation:  Freq.   Numeric  Label
                        71,720         0  No
                         2,812         1  Yes

------------------------------------------------------------------------------------------------------
ksNightSweat                                                                         Q37I NIGHT SWEATS
------------------------------------------------------------------------------------------------------

                  type:  numeric (byte)
                 label:  y1n0

                 range:  [0,1]                        units:  1
         unique values:  2                        missing .:  0/74,532

            tabulation:  Freq.   Numeric  Label
                        74,226         0  No
                           306         1  Yes

------------------------------------------------------------------------------------------------------
ksTiredness                                                                             Q37J TIREDNESS
------------------------------------------------------------------------------------------------------

                  type:  numeric (byte)
                 label:  y1n0

                 range:  [0,1]                        units:  1
         unique values:  2                        missing .:  0/74,532

            tabulation:  Freq.   Numeric  Label
                        71,588         0  No
                         2,944         1  Yes

------------------------------------------------------------------------------------------------------
ksNeckGland                                                                     Q37K ENLAR NECK GLANDS
------------------------------------------------------------------------------------------------------

                  type:  numeric (byte)
                 label:  y1n0

                 range:  [0,1]                        units:  1
         unique values:  2                        missing .:  0/74,532

            tabulation:  Freq.   Numeric  Label
                        70,896         0  No
                         3,636         1  Yes

------------------------------------------------------------------------------------------------------
kcGovt                                                                             Q38A TB DIAGOS GOVT
------------------------------------------------------------------------------------------------------

                  type:  numeric (byte)
                 label:  y1n0

                 range:  [0,1]                        units:  1
         unique values:  2                        missing .:  0/74,532

            tabulation:  Freq.   Numeric  Label
                        44,320         0  No
                        30,212         1  Yes

------------------------------------------------------------------------------------------------------
ktCost                                                                                Q39 free of cost
------------------------------------------------------------------------------------------------------

                  type:  numeric (double)
                 label:  y1n0

                 range:  [0,1]                        units:  1
         unique values:  2                        missing .:  0/74,532

            tabulation:  Freq.   Numeric  Label
                        52,310         0  No
                        22,222         1  Yes

------------------------------------------------------------------------------------------------------
kpCloseMouth                                                                  Q40A PREVENT CLOSE MOUTH
------------------------------------------------------------------------------------------------------

                  type:  numeric (byte)
                 label:  y1n0

                 range:  [0,1]                        units:  1
         unique values:  2                        missing .:  0/74,532

            tabulation:  Freq.   Numeric  Label
                        61,330         0  No
                        13,202         1  Yes

------------------------------------------------------------------------------------------------------
kpSpitting                                                                  Q40B NOT SPITTING ANYWHERE
------------------------------------------------------------------------------------------------------

                  type:  numeric (byte)
                 label:  y1n0

                 range:  [0,1]                        units:  1
         unique values:  2                        missing .:  0/74,532

            tabulation:  Freq.   Numeric  Label
                        68,920         0  No
                         5,612         1  Yes

------------------------------------------------------------------------------------------------------
kpHygiene                                                                            Q40C GOOD HYGIENE
------------------------------------------------------------------------------------------------------

                  type:  numeric (byte)
                 label:  y1n0

                 range:  [0,1]                        units:  1
         unique values:  2                        missing .:  0/74,532

            tabulation:  Freq.   Numeric  Label
                        67,029         0  No
                         7,503         1  Yes

------------------------------------------------------------------------------------------------------
kpClean                                                                         Q40D SURROUNDING CLEAN
------------------------------------------------------------------------------------------------------

                  type:  numeric (byte)
                 label:  y1n0

                 range:  [0,1]                        units:  1
         unique values:  2                        missing .:  0/74,532

            tabulation:  Freq.   Numeric  Label
                        68,664         0  No
                         5,868         1  Yes

------------------------------------------------------------------------------------------------------
kpNutrition                                                                        Q40E GOOD NUTRITION
------------------------------------------------------------------------------------------------------

                  type:  numeric (byte)
                 label:  y1n0

                 range:  [0,1]                        units:  1
         unique values:  2                        missing .:  0/74,532

            tabulation:  Freq.   Numeric  Label
                        68,996         0  No
                         5,536         1  Yes

------------------------------------------------------------------------------------------------------
kpBCG                                                                                   Q40F BCG VACCI
------------------------------------------------------------------------------------------------------

                  type:  numeric (byte)
                 label:  y1n0

                 range:  [0,1]                        units:  1
         unique values:  2                        missing .:  0/74,532

            tabulation:  Freq.   Numeric  Label
                        73,525         0  No
                         1,007         1  Yes

------------------------------------------------------------------------------------------------------
Cough                                                                          Q42A1 PRESENT SYM Cough
------------------------------------------------------------------------------------------------------

                  type:  numeric (double)
                 label:  y1n0

                 range:  [0,1]                        units:  1
         unique values:  2                        missing .:  0/74,532

            tabulation:  Freq.   Numeric  Label
                        72,120         0  No
                         2,412         1  Yes

------------------------------------------------------------------------------------------------------
Expector                                                                           Q42A2 Expectoration
------------------------------------------------------------------------------------------------------

                  type:  numeric (double)
                 label:  y1n0

                 range:  [0,1]                        units:  1
         unique values:  2                        missing .:  0/74,532

            tabulation:  Freq.   Numeric  Label
                        72,822         0  No
                         1,710         1  Yes

------------------------------------------------------------------------------------------------------
ChestPain                                                                             Q42A3 Chest Pain
------------------------------------------------------------------------------------------------------

                  type:  numeric (double)
                 label:  y1n0

                 range:  [0,1]                        units:  1
         unique values:  2                        missing .:  0/74,532

            tabulation:  Freq.   Numeric  Label
                        72,600         0  No
                         1,932         1  Yes

------------------------------------------------------------------------------------------------------
Fever                                                                                      Q42A4 Fever
------------------------------------------------------------------------------------------------------

                  type:  numeric (double)
                 label:  y1n0

                 range:  [0,1]                        units:  1
         unique values:  2                        missing .:  0/74,532

            tabulation:  Freq.   Numeric  Label
                        73,479         0  No
                         1,053         1  Yes

------------------------------------------------------------------------------------------------------
LossApp                                                                         Q42A5 Loss of appetite
------------------------------------------------------------------------------------------------------

                  type:  numeric (double)
                 label:  y1n0

                 range:  [0,1]                        units:  1
         unique values:  2                        missing .:  0/74,532

            tabulation:  Freq.   Numeric  Label
                        73,469         0  No
                         1,063         1  Yes

------------------------------------------------------------------------------------------------------
BldSp                                                                            Q42A6 Blood in sputum
------------------------------------------------------------------------------------------------------

                  type:  numeric (double)
                 label:  y1n0

                 range:  [0,1]                        units:  1
         unique values:  2                        missing .:  0/74,532

            tabulation:  Freq.   Numeric  Label
                        74,195         0  No
                           337         1  Yes

------------------------------------------------------------------------------------------------------
NightSwt                                                                            Q42A7 Night sweats
------------------------------------------------------------------------------------------------------

                  type:  numeric (double)
                 label:  y1n0

                 range:  [0,1]                        units:  1
         unique values:  2                        missing .:  0/74,532

            tabulation:  Freq.   Numeric  Label
                        73,925         0  No
                           607         1  Yes

------------------------------------------------------------------------------------------------------
WeightLoss                                                                           Q42A8 Weight Loss
------------------------------------------------------------------------------------------------------

                  type:  numeric (double)
                 label:  y1n0

                 range:  [0,1]                        units:  1
         unique values:  2                        missing .:  0/74,532

            tabulation:  Freq.   Numeric  Label
                        73,447         0  No
                         1,085         1  Yes

------------------------------------------------------------------------------------------------------
BreathShort                                                                  Q42A9 Shortness of breath
------------------------------------------------------------------------------------------------------

                  type:  numeric (double)
                 label:  y1n0

                 range:  [0,1]                        units:  1
         unique values:  2                        missing .:  0/74,532

            tabulation:  Freq.   Numeric  Label
                        73,672         0  No
                           860         1  Yes

------------------------------------------------------------------------------------------------------
Tired                                                                                 Q42A10 Tiredness
------------------------------------------------------------------------------------------------------

                  type:  numeric (double)
                 label:  y1n0

                 range:  [0,1]                        units:  1
         unique values:  2                        missing .:  0/74,532

            tabulation:  Freq.   Numeric  Label
                        73,097         0  No
                         1,435         1  Yes

------------------------------------------------------------------------------------------------------
ActionTaken                                                                           Q43 Action taken
------------------------------------------------------------------------------------------------------

                  type:  numeric (double)
                 label:  Q43

                 range:  [0,1]                        units:  1
         unique values:  2                        missing .:  71,857/74,532

            tabulation:  Freq.   Numeric  Label
                         2,016         0  No
                           659         1  Yes
                        71,857         .  

------------------------------------------------------------------------------------------------------
Q44A                                                                         Less Severity of Symptoms
------------------------------------------------------------------------------------------------------

                  type:  numeric (byte)
                 label:  y1n0

                 range:  [0,1]                        units:  1
         unique values:  2                        missing .:  0/74,532

            tabulation:  Freq.   Numeric  Label
                        73,712         0  No
                           820         1  Yes

------------------------------------------------------------------------------------------------------
Q44B                                                                                     Work PRessure
------------------------------------------------------------------------------------------------------

                  type:  numeric (byte)
                 label:  y1n0

                 range:  [0,1]                        units:  1
         unique values:  2                        missing .:  0/74,532

            tabulation:  Freq.   Numeric  Label
                        74,010         0  No
                           522         1  Yes

------------------------------------------------------------------------------------------------------
Q44C                                                                                     Lack of Money
------------------------------------------------------------------------------------------------------

                  type:  numeric (byte)
                 label:  y1n0

                 range:  [0,1]                        units:  1
         unique values:  2                        missing .:  0/74,532

            tabulation:  Freq.   Numeric  Label
                        73,563         0  No
                           969         1  Yes

------------------------------------------------------------------------------------------------------
Q44D                                                                                          Distance
------------------------------------------------------------------------------------------------------

                  type:  numeric (byte)
                 label:  y1n0

                 range:  [0,1]                        units:  1
         unique values:  2                        missing .:  0/74,532

            tabulation:  Freq.   Numeric  Label
                        73,928         0  No
                           604         1  Yes

------------------------------------------------------------------------------------------------------
Q44E                                                                      Indifference Towards Patient
------------------------------------------------------------------------------------------------------

                  type:  numeric (byte)
                 label:  y1n0

                 range:  [0,1]                        units:  1
         unique values:  2                        missing .:  0/74,532

            tabulation:  Freq.   Numeric  Label
                        73,944         0  No
                           588         1  Yes

------------------------------------------------------------------------------------------------------
Q44F                                                                                     Alcohol/Drugs
------------------------------------------------------------------------------------------------------

                  type:  numeric (byte)
                 label:  y1n0

                 range:  [0,1]                        units:  1
         unique values:  2                        missing .:  0/74,532

            tabulation:  Freq.   Numeric  Label
                        74,503         0  No
                            29         1  Yes

------------------------------------------------------------------------------------------------------
Q44G                                                                 Dissatification of Health Facilty
------------------------------------------------------------------------------------------------------

                  type:  numeric (byte)
                 label:  y1n0

                 range:  [0,1]                        units:  1
         unique values:  2                        missing .:  0/74,532

            tabulation:  Freq.   Numeric  Label
                        74,487         0  No
                            45         1  Yes

------------------------------------------------------------------------------------------------------
Q44H                                                                                    Pre-Occupation
------------------------------------------------------------------------------------------------------

                  type:  numeric (byte)
                 label:  y1n0

                 range:  [0,1]                        units:  1
         unique values:  2                        missing .:  0/74,532

            tabulation:  Freq.   Numeric  Label
                        74,374         0  No
                           158         1  Yes
